# Supplementary material for: Long-afterglow metal–organic frameworks: reversible guest-induced phosphorescence tunability
Source: Chem Sci. 2016 Mar 24;7(7):4519–26. doi: 10.1039/c6sc00563b (PMC6016333; doi:10.1039/c6sc00563b)
Supplement: SC-007-C6SC00563B-s002 [file SC-007-C6SC00563B-s002.cif]

# Electronic Supplementary Material (ESI) for Chemical Science.
# This journal is © The Royal Society of Chemistry 2016

####################################################################### 
# 
# This file contains crystal structure data downloaded from the 
# Cambridge Structural Database (CSD) hosted by the Cambridge 
# Crystallographic Data Centre (CCDC).
# 
# Full information about CCDC data access policies and citation 
# guidelines are available at http://www.ccdc.cam.ac.uk/access/V1 
# 
# Audit and citation data items may have been added by the CCDC. 
# Please retain this information to preserve the provenance of 
# this file and to allow appropriate attribution of the data. 
# 
#######################################################################

data_1
_database_code_depnum_ccdc_archive 'CCDC 1450104'
_audit_update_record             
;
2016-01-27 deposited with the CCDC.
2016-03-24 downloaded from the CCDC.
;

_audit_creation_method           SHELXL-97
_chemical_name_systematic        
; 
 ? 
;
_chemical_name_common            ?
_chemical_melting_point          ?
_chemical_formula_moiety         ?
_chemical_formula_sum            'C11 H6 N O5 Zn'
_chemical_formula_weight         297.54

loop_
_atom_type_symbol
_atom_type_description
_atom_type_scat_dispersion_real
_atom_type_scat_dispersion_imag
_atom_type_scat_source
C C 0.0033 0.0016 'International Tables Vol C Tables 4.2.6.8 and 6.1.1.4'
N N 0.0061 0.0033 'International Tables Vol C Tables 4.2.6.8 and 6.1.1.4'
O O 0.0106 0.0060 'International Tables Vol C Tables 4.2.6.8 and 6.1.1.4'
Zn Zn 0.2839 1.4301 'International Tables Vol C Tables 4.2.6.8 and 6.1.1.4'
H H 0.0000 0.0000 'International Tables Vol C Tables 4.2.6.8 and 6.1.1.4'

_symmetry_cell_setting           Monoclinic
_symmetry_space_group_name_H-M   C2/m

loop_
_symmetry_equiv_pos_as_xyz
'x, y, z'
'-x, y, -z'
'x+1/2, y+1/2, z'
'-x+1/2, y+1/2, -z'
'-x, -y, -z'
'x, -y, z'
'-x+1/2, -y+1/2, -z'
'x+1/2, -y+1/2, z'

_cell_length_a                   11.191(6)
_cell_length_b                   14.136(8)
_cell_length_c                   7.975(5)
_cell_angle_alpha                90.00
_cell_angle_beta                 106.894(7)
_cell_angle_gamma                90.00
_cell_volume                     1207.2(12)
_cell_formula_units_Z            4
_cell_measurement_temperature    293(2)
_cell_measurement_reflns_used    2543
_cell_measurement_theta_min      2.39
_cell_measurement_theta_max      27.39


_exptl_crystal_description       block
_exptl_crystal_colour            colorless
_exptl_crystal_size_max          0.33
_exptl_crystal_size_mid          0.30
_exptl_crystal_size_min          0.29
_exptl_crystal_density_meas      none
_exptl_crystal_density_diffrn    1.637
_exptl_crystal_density_method    none
_exptl_crystal_F_000             596
_exptl_absorpt_coefficient_mu    2.045
_exptl_absorpt_correction_type   multi-scan
_exptl_absorpt_correction_T_min  0.5518
_exptl_absorpt_correction_T_max  0.5885
_exptl_absorpt_process_details   ?

_exptl_special_details           
; 
 ? 
;

_diffrn_ambient_temperature      293(2)
_diffrn_radiation_wavelength     0.71073
_diffrn_radiation_type           MoK\a
_diffrn_radiation_source         'fine-focus sealed tube'
_diffrn_radiation_monochromator  graphite
_diffrn_measurement_device_type  'Bruker APEX-II CCD'
_diffrn_measurement_method       '\f and \w scans'
_diffrn_detector_area_resol_mean ?
_diffrn_standards_number         0
_diffrn_standards_interval_count ?
_diffrn_standards_interval_time  ?
_diffrn_standards_decay_%        ?
_diffrn_reflns_number            3159
_diffrn_reflns_av_R_equivalents  0.0220
_diffrn_reflns_av_sigmaI/netI    0.0256
_diffrn_reflns_limit_h_min       -10
_diffrn_reflns_limit_h_max       13
_diffrn_reflns_limit_k_min       -16
_diffrn_reflns_limit_k_max       17
_diffrn_reflns_limit_l_min       -9
_diffrn_reflns_limit_l_max       9
_diffrn_reflns_theta_min         2.39
_diffrn_reflns_theta_max         25.49
_reflns_number_total             1171
_reflns_number_gt                1130
_reflns_threshold_expression     >2sigma(I)


_computing_data_collection       'Bruker APEX2'
_computing_cell_refinement       'Bruker SAINT'
_computing_data_reduction        'Bruker SAINT'
_computing_structure_solution    'SHELXS-97 (Sheldrick, 1990)'
_computing_structure_refinement  'SHELXL-97 (Sheldrick, 1997)'
_computing_molecular_graphics    'Bruker SHELXTL'
_computing_publication_material  'Bruker SHELXTL'


_refine_special_details          
; 
 Refinement of F^2^ against ALL reflections.  The weighted R-factor wR and 
 goodness of fit S are based on F^2^, conventional R-factors R are based 
 on F, with F set to zero for negative F^2^. The threshold expression of 
 F^2^ > 2sigma(F^2^) is used only for calculating R-factors(gt) etc. and is 
 not relevant to the choice of reflections for refinement.  R-factors based 
 on F^2^ are statistically about twice as large as those based on F, and R- 
 factors based on ALL data will be even larger. 
;

_refine_ls_structure_factor_coef Fsqd
_refine_ls_matrix_type           full
_refine_ls_weighting_scheme      calc
_refine_ls_weighting_details     
'calc w=1/[\s^2^(Fo^2^)+(0.0182P)^2^+25.9780P] where P=(Fo^2^+2Fc^2^)/3'
_atom_sites_solution_primary     direct
_atom_sites_solution_secondary   difmap
_atom_sites_solution_hydrogens   geom
_refine_ls_hydrogen_treatment    mixed
_refine_ls_extinction_method     SHELXL
_refine_ls_extinction_coef       0.0012(7)
_refine_ls_extinction_expression Fc^*^=kFc[1+0.001xFc^2^\l^3^/sin(2\q)]^-1/4^
_refine_ls_number_reflns         1171
_refine_ls_number_parameters     101
_refine_ls_number_restraints     25
_refine_ls_R_factor_all          0.0532
_refine_ls_R_factor_gt           0.0520
_refine_ls_wR_factor_ref         0.1501
_refine_ls_wR_factor_gt          0.1497
_refine_ls_goodness_of_fit_ref   1.236
_refine_ls_restrained_S_all      1.233
_refine_ls_shift/su_max          0.000
_refine_ls_shift/su_mean         0.000

loop_
_atom_site_label
_atom_site_type_symbol
_atom_site_fract_x
_atom_site_fract_y
_atom_site_fract_z
_atom_site_U_iso_or_equiv
_atom_site_adp_type
_atom_site_occupancy
_atom_site_symmetry_multiplicity
_atom_site_calc_flag
_atom_site_refinement_flags
_atom_site_disorder_assembly
_atom_site_disorder_group
Zn1 Zn 0.10411(9) 0.0000 0.42134(12) 0.0161(4) Uani 1 2 d S . .
O1 O 0.1677(5) 0.0998(4) 0.6106(7) 0.0458(15) Uani 1 1 d . . .
O2 O 0.0106(5) 0.0969(4) 0.7292(7) 0.0422(13) Uani 1 1 d . . .
O3 O 0.2512(6) 0.0000 0.3293(9) 0.0428(19) Uani 1 2 d S . .
N1 N 0.4356(12) -0.0859(10) 0.3340(18) 0.044(3) Uani 0.50 1 d PDU . .
C1 C 0.1160(6) 0.1233(5) 0.7234(8) 0.0291(15) Uani 1 1 d . . .
C2 C 0.1863(6) 0.1894(5) 0.8662(8) 0.0258(14) Uani 1 1 d . . .
C3 C 0.2726(8) 0.2527(7) 0.8404(10) 0.050(2) Uani 1 1 d . . .
H3 H 0.2886 0.2550 0.7324 0.060 Uiso 1 1 calc R . .
C4 C 0.1645(8) 0.1876(6) 1.0275(9) 0.045(2) Uani 1 1 d . . .
H4 H 0.1064 0.1453 1.0473 0.054 Uiso 1 1 calc R . .
C5 C 0.3348(12) -0.0700(10) 0.3872(19) 0.033(3) Uani 0.50 1 d PU . .
H5 H 0.3336 -0.1006 0.4969 0.040 Uiso 1 1 calc R . .
C6 C 0.525(2) -0.1548(16) 0.413(3) 0.068(5) Uani 0.50 1 d PU . .
C7 C 0.448(2) 0.0000 0.186(3) 0.129(8) Uani 1 2 d SDU . .

loop_
_atom_site_aniso_label
_atom_site_aniso_U_11
_atom_site_aniso_U_22
_atom_site_aniso_U_33
_atom_site_aniso_U_23
_atom_site_aniso_U_13
_atom_site_aniso_U_12
Zn1 0.0157(5) 0.0173(5) 0.0141(5) 0.000 0.0024(3) 0.000
O1 0.039(3) 0.058(4) 0.042(3) -0.032(3) 0.014(2) -0.014(3)
O2 0.030(3) 0.050(3) 0.045(3) -0.023(3) 0.009(2) -0.015(2)
O3 0.026(4) 0.075(6) 0.031(4) 0.000 0.016(3) 0.000
N1 0.037(5) 0.045(5) 0.052(5) -0.005(4) 0.013(4) -0.002(4)
C1 0.031(4) 0.026(3) 0.026(3) -0.008(3) -0.001(3) -0.001(3)
C2 0.025(3) 0.025(3) 0.024(3) -0.008(3) 0.001(3) -0.003(3)
C3 0.056(5) 0.074(6) 0.023(3) -0.017(4) 0.018(3) -0.037(5)
C4 0.053(5) 0.053(5) 0.030(4) -0.008(4) 0.011(3) -0.036(4)
C5 0.032(5) 0.031(5) 0.036(5) 0.000(4) 0.008(4) 0.000(4)
C6 0.061(7) 0.067(7) 0.073(7) -0.003(5) 0.017(5) 0.003(5)
C7 0.126(9) 0.142(10) 0.125(9) 0.000 0.045(5) 0.000

_geom_special_details            
; 
 All esds (except the esd in the dihedral angle between two l.s. planes) 
 are estimated using the full covariance matrix.  The cell esds are taken 
 into account individually in the estimation of esds in distances, angles 
 and torsion angles; correlations between esds in cell parameters are only 
 used when they are defined by crystal symmetry.  An approximate (isotropic) 
 treatment of cell esds is used for estimating esds involving l.s. planes. 
;

loop_
_geom_bond_atom_site_label_1
_geom_bond_atom_site_label_2
_geom_bond_distance
_geom_bond_site_symmetry_2
_geom_bond_publ_flag
Zn1 O3 1.988(7) . ?
Zn1 O2 2.017(5) 2_556 ?
Zn1 O2 2.017(5) 5_556 ?
Zn1 O1 2.037(5) . ?
Zn1 O1 2.037(5) 6 ?
Zn1 Zn1 2.950(2) 5_556 ?
O1 C1 1.248(8) . ?
O2 C1 1.251(8) . ?
O2 Zn1 2.017(5) 5_556 ?
O3 C5 1.347(15) . ?
O3 C5 1.347(15) 6 ?
N1 C5 1.335(19) . ?
N1 C6 1.41(2) . ?
N1 C7 1.73(2) . ?
C1 C2 1.506(8) . ?
C2 C3 1.375(10) . ?
C2 C4 1.377(10) . ?
C3 C4 1.374(10) 7_557 ?
C3 H3 0.9300 . ?
C4 C3 1.374(10) 7_557 ?
C4 H4 0.9300 . ?
C5 C5 1.98(3) 6 ?
C5 H5 0.9800 . ?
C6 C6 1.65(4) 2_656 ?
C7 N1 1.73(2) 6 ?

loop_
_geom_angle_atom_site_label_1
_geom_angle_atom_site_label_2
_geom_angle_atom_site_label_3
_geom_angle
_geom_angle_site_symmetry_1
_geom_angle_site_symmetry_3
_geom_angle_publ_flag
O3 Zn1 O2 103.4(2) . 2_556 ?
O3 Zn1 O2 103.4(2) . 5_556 ?
O2 Zn1 O2 85.6(3) 2_556 5_556 ?
O3 Zn1 O1 97.2(2) . . ?
O2 Zn1 O1 89.7(2) 2_556 . ?
O2 Zn1 O1 159.4(2) 5_556 . ?
O3 Zn1 O1 97.2(2) . 6 ?
O2 Zn1 O1 159.4(2) 2_556 6 ?
O2 Zn1 O1 89.7(2) 5_556 6 ?
O1 Zn1 O1 87.7(4) . 6 ?
O3 Zn1 Zn1 176.7(2) . 5_556 ?
O2 Zn1 Zn1 78.96(15) 2_556 5_556 ?
O2 Zn1 Zn1 78.96(15) 5_556 5_556 ?
O1 Zn1 Zn1 80.45(15) . 5_556 ?
O1 Zn1 Zn1 80.45(15) 6 5_556 ?
C1 O1 Zn1 125.7(5) . . ?
C1 O2 Zn1 128.6(5) . 5_556 ?
C5 O3 C5 94.5(13) . 6 ?
C5 O3 Zn1 116.1(7) . . ?
C5 O3 Zn1 116.1(7) 6 . ?
C5 N1 C6 122.2(15) . . ?
C5 N1 C7 110.1(14) . . ?
C6 N1 C7 127.0(15) . . ?
O2 C1 O1 126.0(6) . . ?
O2 C1 C2 116.6(6) . . ?
O1 C1 C2 117.4(6) . . ?
C3 C2 C4 118.3(6) . . ?
C3 C2 C1 121.7(6) . . ?
C4 C2 C1 120.0(6) . . ?
C4 C3 C2 120.7(7) 7_557 . ?
C4 C3 H3 119.6 7_557 . ?
C2 C3 H3 119.6 . . ?
C3 C4 C2 121.0(7) 7_557 . ?
C3 C4 H4 119.5 7_557 . ?
C2 C4 H4 119.5 . . ?
N1 C5 O3 125.5(13) . . ?
N1 C5 C5 99.7(9) . 6 ?
O3 C5 C5 42.8(6) . 6 ?
N1 C5 H5 116.2 . . ?
O3 C5 H5 116.2 . . ?
C5 C5 H5 116.2 6 . ?
N1 C6 C6 90.2(15) . 2_656 ?
N1 C7 N1 89.4(15) 6 . ?

loop_
_geom_torsion_atom_site_label_1
_geom_torsion_atom_site_label_2
_geom_torsion_atom_site_label_3
_geom_torsion_atom_site_label_4
_geom_torsion
_geom_torsion_site_symmetry_1
_geom_torsion_site_symmetry_2
_geom_torsion_site_symmetry_3
_geom_torsion_site_symmetry_4
_geom_torsion_publ_flag
O3 Zn1 O1 C1 -173.3(6) . . . . ?
O2 Zn1 O1 C1 83.2(6) 2_556 . . . ?
O2 Zn1 O1 C1 6.6(12) 5_556 . . . ?
O1 Zn1 O1 C1 -76.4(7) 6 . . . ?
Zn1 Zn1 O1 C1 4.3(6) 5_556 . . . ?
O2 Zn1 O3 C5 -169.4(8) 2_556 . . . ?
O2 Zn1 O3 C5 -80.9(8) 5_556 . . . ?
O1 Zn1 O3 C5 99.1(8) . . . . ?
O1 Zn1 O3 C5 10.6(8) 6 . . . ?
Zn1 Zn1 O3 C5 54.8(8) 5_556 . . . ?
O2 Zn1 O3 C5 80.9(8) 2_556 . . 6 ?
O2 Zn1 O3 C5 169.4(8) 5_556 . . 6 ?
O1 Zn1 O3 C5 -10.6(8) . . . 6 ?
O1 Zn1 O3 C5 -99.1(8) 6 . . 6 ?
Zn1 Zn1 O3 C5 -54.9(8) 5_556 . . 6 ?
Zn1 O2 C1 O1 6.6(11) 5_556 . . . ?
Zn1 O2 C1 C2 -173.4(5) 5_556 . . . ?
Zn1 O1 C1 O2 -7.8(11) . . . . ?
Zn1 O1 C1 C2 172.2(5) . . . . ?
O2 C1 C2 C3 -152.5(8) . . . . ?
O1 C1 C2 C3 27.5(11) . . . . ?
O2 C1 C2 C4 27.3(10) . . . . ?
O1 C1 C2 C4 -152.8(8) . . . . ?
C4 C2 C3 C4 0.1(15) . . . 7_557 ?
C1 C2 C3 C4 179.9(8) . . . 7_557 ?
C3 C2 C4 C3 -0.1(15) . . . 7_557 ?
C1 C2 C4 C3 -179.9(8) . . . 7_557 ?
C6 N1 C5 O3 173.7(15) . . . . ?
C7 N1 C5 O3 3(2) . . . . ?
C6 N1 C5 C5 136.2(15) . . . 6 ?
C7 N1 C5 C5 -34.7(11) . . . 6 ?
C5 O3 C5 N1 -62.1(18) 6 . . . ?
Zn1 O3 C5 N1 175.8(11) . . . . ?
Zn1 O3 C5 C5 -122.0(11) . . . 6 ?
C5 N1 C6 C6 -19.2(19) . . . 2_656 ?
C7 N1 C6 C6 150.0(15) . . . 2_656 ?
C5 N1 C7 N1 52.1(17) . . . 6 ?
C6 N1 C7 N1 -118.2(16) . . . 6 ?

_diffrn_measured_fraction_theta_max 0.997
_diffrn_reflns_theta_full        25.49
_diffrn_measured_fraction_theta_full 0.997
_refine_diff_density_max         1.223
_refine_diff_density_min         -0.984
_refine_diff_density_rms         0.153
